# Supplementary material for: Nicotiana benthamiana Class 1 Reversibly Glycosylated Polypeptides Suppress Tobacco Mosaic Virus Infection
Source: Int J Mol Sci. 2023 Aug 16;24(16):12843. doi: 10.3390/ijms241612843 (PMC10454303; doi:10.3390/ijms241612843)
Supplement: Supplementary file 1 [file ijms-24-12843-s001.zip]

Archive with 1 entries (1 files):
- ijms-2490711-supplementary.pdf
